# Supplementary material for: The Acinar Cage: Basement Membranes Determine Molecule Exchange and Mechanical Stability of Human Breast Cell Acini
Source: PLoS One. 2015 Dec 16;10(12):e0145174. doi: 10.1371/journal.pone.0145174 (PMC4684506; doi:10.1371/journal.pone.0145174)
Supplement: S1 Table — (XLSX) [file pone.0145174.s005.xlsx]

## Sheet: Fig 1D
EGF withdrawal	day 5	day 9	day 12	day 13	day 15	day 33
Acinar size	50.85	41.94	40.17	42.07	22.51	76.54
	54.3	36.87	56.19	45.67	43.08	74.62
	44.12	36.56	45.08	35.99	56.03	64.45
	51.5	36.31	44.97	42.4	43.7	79.25
	54.96	30.69	57.54	55.71	27.45	82.12
	62.86	50.81	35.39	48.73	38.2	83.24
	45.11	52.46	40.34	31.43	40.72	63.92
	58.16	48.08	49.24	62.78	45.98	99.88
	54.8	68.76	42.4	35.69	44.41	84.91
	56.18	73.19	47.16	55.63	51.09	61.18
	52.03	64.16	59.86	44.3	58.35
		32.43
		56.13
		38.78
		65.44
		55.48
		37.77
		42.06
		64.4
		49.19

## Sheet: Fig 1C
EGF withdrawal	day 5	day 9	day 12	day 13	day 15	day 33
Lumen formation	0	0	0	0	0	0
"0=no"	0	0	0	0	0	0
"1=yes"	0	0	0	0	0	0
	0	0	0	0	0	0
	0	0	0	0	0	0
	0	0	0	0	0	0
	0	0	0	0	0	0
	1	0	1	0	0	0
	1	0	1	1	0	0
	1	1	1	1	1	1
	1	1	1	1	1
	1	1		1
		1
		1
		1
		1
		1
		1
		1
		1

## Sheet: Fig 4D
Semi-matured MCF10A acini
t	Intensity 3 kDa	SD	Intensity 10 kDa	SD	Intensity 40 kDa	SD
min
0	0.00747	0.00122	0.01265	0.00175	0.02138	0.000396039
1.39	0.04807	0.03294	0.0544	0.0266	0.033	0.01016
3.17	0.06986	0.03735	0.08352	0.03455	0.04188	0.01225
4.55	0.07947	0.03212	0.10178	0.03644	0.05155	0.0135
6.34	0.08999	0.02997	0.11414	0.03867	0.05932	0.01485
8.12	0.10143	0.03035	0.12369	0.04042	0.06612	0.01553
9.51	0.11457	0.03227	0.13096	0.04242	0.073	0.01558
11.3	0.12578	0.03511	0.1374	0.04436	0.08009	0.01502
13.08	0.13607	0.03904	0.14184	0.04647	0.08593	0.01371
14.47	0.14582	0.04352	0.14649	0.0475	0.09086	0.01274
16.25	0.15374	0.04664	0.15056	0.04834	0.09507	0.01196
18.4	0.15985	0.04988	0.15493	0.05087	0.0999	0.01175
19.42	0.16527	0.05109	0.1581	0.05268	0.10345	0.01098
21.22	0.16815	0.05424	0.16134	0.05322	0.10795	0.01037
23	0.17146	0.05632	0.1638	0.05484	0.11126	0.01073
24.39	0.17422	0.05789	0.16644	0.05579	0.11391	0.01116
26.18	0.17672	0.06004	0.16695	0.05573	0.11711	0.01078
27.56	0.1779	0.06017	0.16931	0.05728	0.11701	0.01032
29.35	0.17812	0.06043	0.1705	0.05824	0.12229	0.00947
31.13	0.1812	0.06292	0.17159	0.05865	0.12373	0.00943
39.13	0.18526	0.06458	0.17582	0.06231	0.1342	0.01025
47.13	0.18835	0.06234	0.18003	0.06435	0.14335	0.01376
55.13	0.18707	0.06431	0.18485	0.06668	0.1499	0.01559
63.13	0.19037	0.06453	0.18875	0.06891	0.15409	0.01877

## Sheet: Fig 4E
Low-matured MCF10A acini
t	Intensity 3 kDa	SD	Intensity 10 kDa	SD	Intensity 40 kDa	SD
min
0	0.00687	0.000607735	0.01311	0.000138636	0.02057	0.00352
1.39	0.04253	0.02379	0.04762	0.0229	0.05136	0.01057
3.17	0.07379	0.01774	0.07305	0.01615	0.05772	0.01211
4.55	0.08839	0.01685	0.08033	0.01428	0.06354	0.01342
6.34	0.09661	0.01676	0.0875	0.01342	0.06831	0.01373
8.12	0.10151	0.0173	0.09141	0.01304	0.0729	0.01357
9.51	0.10504	0.01757	0.09475	0.01261	0.07736	0.01427
11.3	0.10721	0.01816	0.0972	0.01223	0.08148	0.01433
13.08	0.10868	0.01836	0.09819	0.01224	0.08529	0.01467
14.47	0.10976	0.01839	0.09971	0.01195	0.08789	0.01462
16.25	0.11105	0.01819	0.10128	0.0123	0.08921	0.01482
18.4	0.11229	0.01806	0.10277	0.01312	0.09092	0.01534
19.42	0.11349	0.01788	0.10383	0.01379	0.09247	0.01554
21.22	0.11492	0.01815	0.10483	0.01386	0.094	0.01563
23	0.11582	0.01812	0.10549	0.01407	0.09536	0.01606
24.39	0.11674	0.01835	0.10583	0.01472	0.09666	0.01618
26.18	0.11744	0.01847	0.10617	0.01505	0.09728	0.01606
27.56	0.11768	0.01856	0.10653	0.01522	0.09863	0.01679
29.35	0.11798	0.0188	0.10637	0.01553	0.09909	0.01677
31.13	0.1184	0.01906	0.10738	0.0165	0.09923	0.01641
39.13	0.12143	0.02098	0.10866	0.01669	0.09956	0.01828
47.13	0.12292	0.02149	0.10952	0.01759	0.10268	0.01849
55.13	0.12448	0.02137	0.11269	0.01868	0.10506	0.01918
63.13	0.12666	0.02196	0.11449	0.01955	0.10758	0.01978

## Sheet: Fig 6A
nativ acini P in µm	acini plus OGP Pin µm
127	148
184	211
224	259
101	116
193	230
217	250
157	191
134	170
208	238
281	322
243	287
221	246
319	346
172	220
204	264
182	199
205	212
201	241
261	295
144	166
125	148

## Sheet: Fig 6E
Indentation depth native MCF10A acinus	Force on native MCF10A aciunus	Indentation depth native MCF10A acinus+OGP	Force on native MCF10A aciunus+OGP
µm	nN	µm	nN
0	0	0	0
0.19685	0.5505	0.20036	0.83687
0.4009	2.1176	0.4006	1.85243
0.60027	5.12818	0.60044	3.3016
0.8008	9.69788	0.80063	5.50787
1.00043	15.4717	1.00047	7.84629
1.20051	22.6574	1.202	10.5268
1.39066	30.0416	1.4034	13.3777
--	--	1.6013	16.3816
--	--	1.8004	19.4748
--	--	2.00208	22.6526
--	--	2.22054	26.1763
--	--	2.44485	29.9505

## Sheet: Fig 6F
Indentation depth	Force on low-developed acini (native)	SD	Force on highly-developed acini (native)	SD	Force on highly-developed acini (OGP-treated)	SD
µm	nN	nN	nN	nN	nN	nN
0.05	0.02089	0.02323	0.04767	0.03533	0.01188	0.0121
0.5	0.86548	0.46277	1.72063	1.40017	0.4832	0.23504
1	2.74768	1.34147	5.45349	3.81289	1.39836	0.62576
1.5	5.28747	2.5558	10.8267	7.18378	2.62282	1.07415
2	8.24186	3.98133	17.6976	11.4222	4.12676	1.63342
2.5	11.4032	5.44449			5.83436	2.25817
3	14.7356	6.96848			7.73828	2.89931
3.5	18.2438	8.48626			9.80851	3.55248
4					12.0407	4.23077
4.5					14.391	4.92993
5					16.8441	5.65852
5.5					19.3945	6.41472
